# Supplementary material for: Combination Therapy and Single-Modality Treatment for Acute Low-Tone Hearing Loss: A Meta-Analysis with Trial Sequential Analysis
Source: Brain Sci. 2022 Jun 30;12(7):866. doi: 10.3390/brainsci12070866 (PMC9313060; doi:10.3390/brainsci12070866)
Supplement: Supplementary file 1 [file brainsci-12-00866-s001.zip]

Archive with 1 entries (1 files):
- brainsci-1774911-supplementary.pdf
